# Supplementary material for: The impact of visual complexity on perceived safety and comfort of the users: A study on urban streetscape of Sri Lanka
Source: PLoS One. 2022 Aug 9;17(8):e0272074. doi: 10.1371/journal.pone.0272074 (PMC9362943; doi:10.1371/journal.pone.0272074)
Supplement: S1 Data — (XLSX) [file pone.0272074.s001.xlsx]

## Sheet: User Responses
	Age	Gender	Where do you live	How often use urban streets	SVI_1			SVI_2			SVI_3			SVI_4			SVI_5			SVI_6			SVI_7			SVI_8			SVI_9			SVI_10			SVI_11			SVI_12			SVI_13			SVI_14			SVI_15
					Perceived Safety	Preference	Perceived complexity	Perceived Safety	Preference	Perceived complexity	Perceived Safety	Preference	Perceived complexity	Perceived Safety	Preference	Perceived complexity	Perceived Safety	Preference	Perceived complexity	Perceived Safety	Preference	Perceived complexity	Perceived Safety	Preference	Perceived complexity	Perceived Safety	Preference	Perceived complexity	Perceived Safety	Preference	Perceived complexity	Perceived Safety	Preference	Perceived complexity	Perceived Safety	Preference	Perceived complexity	Perceived Safety	Preference	Perceived complexity	Perceived Safety	Preference	Perceived complexity	Perceived Safety	Preference	Perceived complexity	Perceived Safety	Preference	Perceived complexity
1	19 - 28 years	Male	In an Urban Area	Always	4	5	5	2	2	2	6	7	3	5	6	3	7	6	3	4	3	7	6	7	7	2	5	6	1	2	1	3	3	6	3	4	5	4	3	7	7	5	3	4	6	6	3	4	6
2	19 - 28 years	Male	In a Suburb	Often	4	3	4	4	3	3	3	4	2	4	3	3	6	7	5	5	6	6	6	7	6	5	4	5	6	5	2	6	1	5	6	7	4	2	2	6	6	7	5	4	3	5	5	4	5
3	19 - 28 years	Female	In an Urban Area	Always	3	4	3	2	2	1	4	3	3	2	6	2	2	4	7	2	3	7	2	3	5	4	2	6	4	4	5	3	2	6	2	3	6	2	3	7	2	6	3	2	5	4	2	3	6
4	19 - 28 years	Male	In a Suburb	Sometimes	2	2	3	1	3	2	4	4	4	4	6	3	5	3	6	2	2	6	4	3	7	3	3	7	3	3	4	1	3	5	7	3	7	3	3	6	3	6	5	2	7	5	3	3	4
5	19 - 28 years	Male	In a Rural area	Often	2	2	2	1	2	1	3	3	2	2	2	2	4	7	3	4	4	7	4	4	7	3	3	5	3	3	6	2	2	6	2	2	5	3	3	7	3	4	3	4	7	4	3	3	7
6	19 - 28 years	Female	In an Urban Area	Always	4	3	3	2	2	1	3	4	3	2	4	5	5	2	5	2	3	7	4	6	7	3	4	6	2	2	2	2	3	5	7	3	7	3	4	5	5	5	5	2	4	5	5	5	3
7	19 - 28 years	Male	In an Urban Area	Often	4	5	5	1	3	1	6	7	2	6	6	2	7	7	4	6	6	6	7	7	7	5	3	5	6	5	1	5	5	6	6	6	4	1	2	6	7	7	3	5	6	4	7	7	7
8	19 - 28 years	Male	In an Urban Area	Always	7	7	7	2	1	1	7	7	4	7	7	3	7	7	2	7	7	7	7	7	7	6	6	6	7	7	2	3	3	7	7	7	7	4	3	4	7	7	4	6	7	5	7	7	3
9	29 - 38 years	Male	In a Suburb	Sometimes	4	4	4	1	1	4	4	4	2	4	4	5	4	4	3	4	4	7	4	4	7	4	4	5	4	4	2	4	4	5	7	4	5	4	2	6	4	6	5	4	6	3	4	4	7
10	19 - 28 years	Female	In a Suburb	Always	5	4	3	2	4	4	3	4	3	3	3	3	5	4	4	6	5	5	6	5	7	4	4	5	4	4	4	6	4	6	6	5	7	2	3	7	6	7	4	3	7	2	6	5	5
11	19 - 28 years	Male	In a Suburb	Sometimes	7	6	6	1	2	3	6	5	2	6	6	2	7	6	5	5	4	7	7	6	2	3	2	7	5	4	2	4	2	5	6	5	5	2	3	4	7	6	5	5	5	4	6	5	5
12	19 - 28 years	Female	In an Urban Area	Always	1	2	2	2	2	2	4	3	4	3	2	5	4	6	7	4	2	7	1	3	7	2	3	6	1	3	3	1	3	5	7	3	4	2	3	5	7	6	6	1	2	3	2	3	7
13	29 - 38 years	Female	In a Suburb	Often	4	4	4	1	4	1	6	5	2	4	5	4	7	5	3	5	5	7	7	7	6	1	2	5	4	4	2	4	1	6	4	5	7	2	3	4	7	7	5	3	3	7	6	7	5
14	19 - 28 years	Female	In a Suburb	Often	3	2	3	1	2	2	4	3	1	3	7	2	4	4	5	2	3	7	5	4	6	3	3	6	4	2	6	5	3	5	5	4	6	1	4	6	4	4	4	3	4	3	5	4	6
15	19 - 28 years	Female	In a Suburb	Often	5	7	6	1	1	3	6	7	2	6	6	5	6	7	3	6	7	7	6	7	7	6	7	5	6	7	4	3	3	5	6	7	7	3	3	4	6	7	4	6	7	3	6	7	7
16	19 - 28 years	Male	In an Urban Area	Often	5	4	5	1	2	1	3	5	2	2	6	3	5	7	5	3	5	6	7	6	5	3	4	4	1	3	7	3	2	6	5	6	4	4	1	7	6	6	5	2	6	4	7	7	4
17	19 - 28 years	Female	In an Urban Area	Often	2	2	3	1	2	2	2	2	3	2	6	2	6	3	6	3	3	4	5	5	7	4	4	5	2	2	5	3	3	5	4	4	7	2	3	7	7	7	6	3	5	5	3	3	6
18	19 - 28 years	Female	In an Urban Area	Always	6	1	5	2	1	3	4	4	2	5	6	5	5	5	5	4	4	7	6	6	7	2	2	6	2	2	2	5	2	6	5	5	5	2	2	7	6	6	5	5	6	5	6	6	5
19	19 - 28 years	Female	In a Suburb	Often	5	2	3	1	1	1	7	7	3	6	7	4	5	7	7	5	5	7	7	7	7	5	6	5	3	3	6	4	3	5	5	5	7	2	3	3	6	6	7	4	5	1	7	7	7
20	19 - 28 years	Female	In a Suburb	Often	6	2	5	3	1	2	4	6	5	4	5	2	6	6	6	4	6	5	5	6	5	1	3	5	2	3	2	4	4	6	6	4	2	2	5	7	5	7	4	4	5	4	5	6	6
21	less than 18 years	Male	In an Urban Area	Often	5	2	6	4	4	3	4	4	3	3	6	3	4	5	5	2	4	6	4	5	6	3	3	5	4	2	2	3	1	5	5	3	7	4	3	6	5	4	5	3	4	4	5	5	6
22	19 - 28 years	Female	In a Rural area	Always	2	2	2	3	3	1	3	3	2	4	6	2	7	7	6	4	4	5	4	4	7	4	4	7	4	4	4	2	3	6	3	3	2	2	6	7	4	6	6	4	4	3	4	4	6
23	29 - 38 years	Female	In a Suburb	Often	3	1	3	4	3	3	4	4	5	4	5	5	4	6	3	4	4	7	5	5	7	4	4	5	3	4	2	3	3	5	3	4	7	2	4	7	4	5	5	2	7	4	4	4	5
24	19 - 28 years	Female	In a Suburb	Often	5	2	5	4	1	1	5	6	5	5	5	2	6	6	2	6	5	7	6	7	7	2	3	6	3	5	3	5	4	4	6	6	5	3	5	6	6	7	4	3	4	2	7	6	3
25	19 - 28 years	Female	In an Urban Area	Often	3	3	4	5	1	2	4	4	3	4	4	3	5	5	5	4	4	7	5	5	7	3	3	5	3	3	2	4	3	7	5	5	7	1	4	7	5	6	5	4	5	5	5	5	5
26	29 - 38 years	Male	In an Urban Area	Always	6	5	6	1	1	1	6	6	2	4	6	2	5	6	7	4	6	7	6	6	7	3	4	5	5	5	1	5	3	4	6	6	4	2	3	5	6	7	7	5	7	4	6	6	7
27	19 - 28 years	Male	In a Rural area	Sometimes	2	2	2	1	1	1	1	1	5	5	6	2	3	7	6	1	5	7	3	2	5	1	1	6	2	2	2	3	3	5	7	3	7	1	3	7	4	6	5	1	6	2	3	3	5
28	19 - 28 years	Female	In a Suburb	Often	7	6	5	1	3	1	6	6	2	4	5	4	6	5	5	5	5	5	7	7	5	3	2	5	2	2	3	5	3	6	6	6	4	2	2	7	6	6	6	3	4	3	6	5	6
29	29 - 38 years	Male	In a Suburb	Always	5	2	4	1	1	2	3	2	5	3	2	3	4	4	4	2	1	6	5	5	7	2	1	6	1	1	2	3	2	5	3	4	7	1	2	6	5	6	5	4	7	5	5	5	5
30	29 - 38 years	Male	In an Urban Area	Sometimes	6	6	6	1	2	2	2	3	4	2	2	3	5	4	3	3	3	5	6	6	7	1	1	7	1	1	4	4	3	2	7	6	5	2	3	7	6	7	4	2	5	4	6	6	6
31	19 - 28 years	Female	In an Urban Area	Often	2	1	2	2	2	2	2	2	5	2	2	2	5	7	3	2	2	7	2	2	7	1	1	4	1	1	2	3	4	5	2	2	7	2	2	5	4	5	4	3	6	6	2	2	7
32	19 - 28 years	Female	In a Suburb	Often	3	1	2	1	1	1	6	5	6	5	6	6	4	6	6	6	5	4	5	4	7	6	7	2	5	4	3	2	2	7	7	2	7	3	3	7	5	4	5	4	7	3	4	3	7
33	less than 18 years	Male	In an Urban Area	Always	4	3	3	1	1	1	3	4	7	4	5	2	4	7	5	5	5	5	5	5	5	3	4	3	4	2	5	4	3	5	4	3	3	2	4	6	4	4	6	4	6	4	4	2	6
34	19 - 28 years	Male	In an Urban Area	Always	6	3	5	1	1	1	5	6	3	5	5	2	7	5	5	6	2	7	7	7	4	4	2	2	5	5	6	5	2	6	6	5	7	2	3	7	7	7	5	6	5	7	7	7	5
35	more than 48 years	Female	In a Rural area	Rarely	3	2	3	1	1	2	4	4	3	1	5	5	6	4	6	3	4	6	5	6	7	1	1	4	1	2	2	3	1	5	3	2	6	2	4	7	4	6	7	4	7	4	6	6	7
36	39 - 48 years	Female	In a Rural area	Sometimes	6	6	5	1	1	2	2	3	5	3	7	4	7	4	2	3	5	5	6	6	5	2	1	6	1	1	4	3	2	7	6	6	6	2	3	7	6	7	7	4	6	5	6	7	6
37	19 - 28 years	Male	In an Urban Area	Often	3	4	4	1	3	1	5	6	2	3	7	2	5	6	4	5	5	7	6	6	4	1	1	2	2	2	3	2	3	5	7	5	7	1	2	7	6	5	6	1	7	1	7	7	6
38	19 - 28 years	Female	In an Urban Area	Sometimes	2	2	2	1	4	4	4	4	5	3	6	5	6	4	3	3	3	5	3	3	7	2	2	6	2	2	5	1	2	6	3	3	3	2	3	7	7	6	5	3	6	2	3	4	7
39	29 - 38 years	Female	In a Suburb	Often	2	3	4	3	1	2	5	4	5	3	5	2	7	4	5	2	5	6	6	6	7	1	2	5	3	4	2	5	3	5	6	6	7	2	6	7	5	7	5	4	5	5	6	7	5
40	19 - 28 years	Female	In a Suburb	Often	5	4	5	3	4	1	4	5	7	4	2	4	5	5	6	2	4	7	6	6	7	2	3	7	3	3	4	2	4	5	7	5	4	2	5	6	6	7	6	4	6	6	5	6	6
41	19 - 28 years	Female	In a Suburb	Always	5	1	5	1	3	1	5	6	3	5	7	2	7	5	5	5	7	7	5	5	7	5	5	5	5	5	6	3	3	6	5	5	7	2	4	7	7	5	5	5	7	4	5	5	4
42	19 - 28 years	Male	In an Urban Area	Always	4	1	2	1	2	2	4	5	6	3	5	5	6	6	6	4	5	5	6	6	7	2	2	6	2	3	2	4	3	5	7	6	7	4	3	7	5	7	4	3	5	5	6	6	7
43	19 - 28 years	Female	In an Urban Area	Rarely	4	2	3	3	4	1	3	3	4	2	4	4	7	7	7	3	2	6	4	4	5	1	2	5	2	3	4	2	2	5	3	3	6	2	2	7	7	4	4	4	3	3	4	5	6
44	39 - 48 years	Male	In an Urban Area	Often	4	2	3	1	2	2	4	4	5	4	5	2	6	4	6	2	5	7	6	6	7	1	3	5	2	4	4	3	2	5	6	6	5	2	4	6	5	7	4	2	4	4	5	5	4
45	19 - 28 years	Male	In a Suburb	Often	3	4	3	2	2	2	2	2	5	2	7	2	7	6	5	4	3	5	6	6	7	4	3	4	4	3	5	3	3	6	6	5	7	2	2	7	7	7	5	4	5	4	6	6	6
46	19 - 28 years	Female	In an Urban Area	Rarely	5	2	6	1	1	1	6	6	7	3	5	5	2	7	5	4	5	6	4	5	7	3	3	5	3	4	6	3	2	6	7	5	6	2	3	6	7	6	1	2	5	5	6	6	7
47	more than 48 years	Male	In a Suburb	Always	2	5	5	2	2	2	7	5	5	4	4	3	3	6	6	3	6	7	3	2	5	4	2	6	2	6	2	4	1	7	5	4	5	1	5	7	6	7	2	3	7	3	5	4	5
48	39 - 48 years	Female	In a Rural area	Often	5	2	6	1	1	1	2	4	6	2	3	4	6	7	7	2	7	5	2	3	4	2	4	7	4	5	5	2	2	5	6	2	3	2	4	7	7	5	5	5	6	4	7	5	6
49	more than 48 years	Male	In a Suburb	Sometimes	4	2	4	2	2	1	3	5	5	3	5	2	7	3	6	5	3	6	3	2	7	5	3	3	3	7	6	3	4	6	7	3	7	4	2	5	7	5	6	6	6	7	5	7	4
50	19 - 28 years	Female	In an Urban Area	Always	2	3	5	1	1	1	6	4	7	2	7	3	5	5	5	6	5	7	5	4	7	3	5	2	1	5	2	2	2	5	6	6	2	2	1	7	5	7	7	5	2	5	6	5	5
51	19 - 28 years	Male	In an Urban Area	Often	5	2	6	2	1	2	7	5	2	4	5	5	4	6	4	2	6	5	4	2	7	2	6	5	5	6	5	1	3	7	5	7	5	2	3	6	4	6	5	4	5	4	7	3	7
52	19 - 28 years	Female	In an Urban Area	Often	4	4	6	1	2	1	6	4	6	5	3	4	7	7	3	3	7	6	2	3	4	1	2	4	2	2	5	5	2	5	4	5	6	3	2	7	7	7	5	5	4	1	5	2	6
53	19 - 28 years	Female	In an Urban Area	Always	5	1	7	2	1	2	2	4	5	3	7	2	6	4	6	5	5	7	3	5	5	2	3	6	3	5	2	4	2	6	5	6	7	2	5	7	7	6	4	4	2	2	7	5	5
54	19 - 28 years	Female	In an Urban Area	Always	2	2	5	1	1	2	3	5	2	2	2	1	5	7	5	4	6	5	2	4	7	3	5	3	4	4	4	2	2	5	6	3	5	1	4	6	6	5	2	5	6	4	6	4	2
55	19 - 28 years	Female	In a Suburb	Often	5	3	6	1	1	1	6	6	3	5	7	5	7	5	7	2	5	7	4	7	4	4	4	5	6	5	5	3	2	7	5	2	4	2	3	4	7	7	5	3	3	5	5	6	5
56	19 - 28 years	Male	In a Suburb	Always	4	5	5	1	1	3	7	5	6	4	7	4	5	6	6	3	2	7	2	2	7	2	2	7	3	6	6	5	1	6	7	5	5	1	2	7	5	5	7	5	6	5	7	5	4
57	19 - 28 years	Female	In a Suburb	Often	2	2	7	2	1	1	4	5	6	4	5	2	7	6	5	2	5	5	3	3	4	3	3	2	5	4	5	4	2	6	6	4	7	2	5	5	7	7	5	4	7	4	6	7	6
58	19 - 28 years	Male	In an Urban Area	Always	5	2	5	1	2	2	6	4	7	2	6	5	6	7	5	4	4	7	2	2	7	2	2	3	2	5	2	3	1	7	3	2	5	1	4	7	7	6	6	2	5	4	5	5	3
59	19 - 28 years	Male	In a Suburb	Rarely	3	2	5	1	1	1	7	5	5	4	6	3	5	5	7	5	2	7	5	5	5	4	1	6	4	2	6	3	3	5	5	3	5	2	2	7	4	5	5	5	6	6	7	6	7
60	19 - 28 years	Male	In an Urban Area	Always	2	1	7	4	1	1	6	6	6	4	5	2	7	5	2	5	3	5	3	4	6	2	3	5	3	5	4	5	2	4	4	5	6	2	3	6	5	6	7	4	3	7	6	5	5
61	19 - 28 years	Male	In a Suburb	Often	6	1	5	2	2	1	4	5	7	3	7	5	6	7	5	4	5	7	1	2	7	5	3	4	2	4	6	5	1	6	6	4	7	2	3	7	7	2	4	4	5	5	4	4	6
62	19 - 28 years	Male	In a Rural area	Always	5	1	6	2	1	2	5	7	4	2	2	2	5	6	4	2	2	6	2	5	7	3	2	2	4	2	2	4	2	7	5	6	5	1	3	5	7	5	2	4	5	2	5	2	7
63	19 - 28 years	Female	In a Suburb	Often	7	2	5	3	1	3	6	7	5	5	7	5	7	2	2	3	1	7	3	5	7	6	5	5	1	6	3	6	3	5	7	2	6	2	2	6	6	4	3	3	7	3	4	5	5
64	19 - 28 years	Male	In an Urban Area	Always	5	3	7	2	1	1	4	5	6	4	6	4	6	4	3	5	5	7	2	4	7	4	4	3	5	4	2	3	2	6	4	5	7	3	3	7	5	6	5	5	6	5	7	4	6
65	29 - 38 years	Male	In a Suburb	Always	6	2	5	1	1	1	7	6	5	4	6	3	6	3	5	4	4	7	3	5	5	2	2	5	2	2	5	4	1	5	5	4	5	2	2	5	7	5	4	6	4	7	6	6	4
66	more than 48 years	Female	In a Suburb	Sometimes	5	2	6	2	1	2	6	5	7	3	6	2	7	2	7	5	7	7	5	2	6	3	3	5	3	3	6	3	4	5	6	7	7	4	5	6	6	7	6	4	6	2	3	5	7
67	39 - 48 years	Male	In a Suburb	Always	4	2	5	3	1	1	5	2	6	4	6	3	5	7	6	3	5	7	3	3	7	2	2	4	6	5	4	3	2	7	7	6	7	2	4	2	5	6	5	2	7	3	5	7	5
68	29 - 38 years	Male	In a Suburb	Rarely	5	3	4	2	1	1	3	3	5	4	7	3	6	5	5	5	5	7	2	2	7	3	3	2	2	5	2	5	3	6	6	2	7	2	2	7	7	2	7	3	5	4	7	4	6
69	29 - 38 years	Male	In an Urban Area	Often	2	2	5	2	1	3	6	3	7	2	5	5	7	6	7	4	5	5	4	5	6	2	6	6	5	6	5	4	2	7	5	5	6	5	3	7	6	5	2	5	6	5	5	5	5
70	more than 48 years	Male	In an Urban Area	Often	3	5	6	1	1	1	5	2	5	5	6	5	4	3	5	5	3	7	2	4	5	4	5	5	4	4	3	2	1	7	7	4	5	2	5	6	7	4	5	4	3	6	6	6	7
71	19 - 28 years	Male	In a Suburb	Sometimes	6	2	5	1	1	1	7	3	6	3	3	3	6	5	6	3	5	6	1	2	7	2	4	7	2	2	2	3	2	6	4	6	7	2	2	5	4	3	3	3	5	5	5	5	5
72	19 - 28 years	Male	In an Urban Area	Sometimes	5	5	7	1	2	1	5	4	5	2	5	5	7	4	4	3	2	7	2	5	6	3	2	5	3	3	6	2	1	5	5	4	5	1	3	7	6	6	6	4	6	4	7	4	6
73	19 - 28 years	Male	In a Rural area	Rarely	7	3	5	2	3	2	2	5	7	5	6	4	5	7	7	5	4	7	3	5	5	3	3	6	2	2	5	5	3	7	6	5	7	2	3	6	5	5	5	4	6	2	6	2	5
74	19 - 28 years	Male	In an Urban Area	Sometimes	5	5	6	1	2	3	3	3	5	4	5	4	6	7	5	4	5	7	2	4	7	3	2	4	5	4	4	3	4	6	5	5	3	4	4	5	7	7	4	3	7	5	6	5	7
75	19 - 28 years	Male	In an Urban Area	Often	5	1	5	2	1	1	6	5	6	2	7	3	7	6	6	3	6	7	5	3	7	4	5	2	4	5	7	4	2	7	7	4	6	2	2	7	5	5	5	3	5	4	7	6	5
76	19 - 28 years	Male	In an Urban Area	Always	7	2	7	4	2	1	7	4	5	3	5	5	4	6	3	5	4	7	4	2	7	2	3	5	2	6	5	2	1	7	6	2	5	2	3	4	3	6	5	2	7	5	6	7	6
77	19 - 28 years	Male	In a Rural area	Always	6	2	5	2	2	2	5	3	7	4	6	4	2	7	5	4	5	5	2	5	6	4	2	4	4	5	6	3	1	6	5	3	5	3	4	5	6	4	4	3	5	1	5	5	5
78	19 - 28 years	Male	In a Suburb	Always	4	1	6	3	1	1	5	5	5	4	7	2	3	4	4	3	4	6	5	4	5	1	3	3	2	2	2	2	3	7	5	5	6	2	2	7	5	5	5	6	6	3	7	4	7
[truncated: 99 more columns]

## Sheet: SVI Analysis Results
SVI- Image Number (as of the Questionnaire	Building façade	Trees/ vegetation	Street furniture - in sidewalk	Road - paved	Advertisements	Skyview area	Vehicles	Pedestrians/ people	Open Area	Water Bodies/ features
SVI_1	34.3007	0.356593	3.48821	25.8636	8.61429	19.8016	7.38294	0.192087	0	0
SVI_2	74.9822	3.29859	0.135429	7.95305	0	8.58433	5.03106	0.0153863	0	0
SVI_3	40.4762	29.4798	6.99289	12.4839	0	6.43123	4.13592	0	0	0
SVI_4	23.3055	54.5635	4.17902	14.89	0	2.24379	0.447585	0.370588	0	0
SVI_5	32.9006	18.135	6.32253	23.4896	0	19.0258	0.126453	0	0	0
SVI_6	6.06494	26.5572	11.2379	33.4238	7.052	11.6482	3.85522	0.160651	0	0
SVI_7	11.3367	34.6241	7.05599	21.121	0	14.3248	0.066579	0	11.4708	0
SVI_8	39.061	30.6651	3.80348	19.3629	1.65314	4.55693	0.897554	0	0	0
SVI_9	41.6104	23.1161	4.90924	27.4659	0	2.89841	0	0	0	0
SVI_10	33.7033	3.33262	6.74451	20.2688	8.08585	20.8166	6.95495	0.0932957	0	0
SVI_11	9.1721	36.9826	7.07294	33.1623	1.28478	10.0268	2.29836	0	0	0
SVI_12	19.918	11.4801	18.76	22.4836	0	19.3318	1.88789	0	0	6.13859
SVI_13	32.6921	12.5622	16.7852	17.8809	0	19.6724	0.205842	0.00771974	0	0.193701
SVI_14	40.5805	0.169493	3.89446	29.8504	0	21.6561	3.47595	0.373154	0	0
SVI_15	8.81347	26.2781	14.0776	27.8825	0.108422	18.8958	2.42621	0.107892	0	1.41006
SVI_16	3.76218	13.2501	15.5858	19.1922	0.330962	41.2916	1.53714	0.10784	0	4.94229
SVI_17	9.68511	29.379	9.28293	35.9321	1.36768	12.2808	0.656973	0.0596435	1.3557	0
SVI_18	2.80324	34.5771	13.3762	16.9305	0.507748	18.1237	9.77158	0	1.2574	2.65246
SVI_19	28.9802	3.15875	6.39227	19.3642	9.98616	16.9012	11.4828	1.50849	2.22594	0
SVI_20	29.4604	6.17885	5.21357	34.3161	2.14744	15.8438	6.44311	0.396773	0	0
SVI_21	37.2303	4.39019	4.23572	26.2975	5.51267	12.7553	9.25235	0.325936	0	0
SVI_22	40.947	0.382101	4.95294	12.3479	1.57072	24.6294	13.9508	0	1.21913	0
SVI_23	31.5143	12.8963	9.12927	30.1668	2.90817	12.039	0.848523	0.497682	0	0
SVI_24	4.37903	35.4817	3.26405	29.2455	10.7556	11.2515	0.343868	0.367798	4.91108	0
SVI_25	26.7297	7.73468	11.8787	22.5755	0	30.9859	0.0956022	0	0	0
SVI_26	35.1667	21.4751	13.1443	15.4846	0.164511	14.0682	0.456994	0.0621903	0	0
SVI_27	31.8078	6.53403	5.90082	32.259	3.91202	16.9378	1.77457	0.113473	0	0.760511
SVI_28	24.3944	24.1147	4.54636	16.9195	1.47345	11.7355	0.198896	0.0498233	16.5673	0
SVI_29	6.14569	0.359423	6.60931	29.8196	2.5036	47.1716	3.0021	0	0	4.38859
SVI_30	59.9516	1.4006	1.30813	12.0349	0	4.32189	20.4116	0.571276	0	0
SVI_31	15.9183	6.04185	5.40072	42.3755	2.9015	22.7036	3.95793	0	0.700665	0
SVI_32	32.582	10.5786	6.84047	20.9746	0.529446	21.2323	3.04929	1.1629	3.05038	0
SVI_33	11.6072	40.5996	1.97006	40.2416	0	5.25464	0.326911	0	0	0
SVI_34	16.6572	3.71131	8.31863	14.4488	0.265676	47.1237	9.10225	0.11174	0	0.260621
SVI_35	29.3039	13.5194	11.1872	14.3405	0	28.056	0	0.0127811	0	3.58024
SVI_36	6.52551	19.037	17.306	22.1974	0	25.9527	0	0	0	8.98143
SVI_37	66.3779	0	10.7273	0.0534939	0	10.2928	6.99006	0	5.34679	0.211657
SVI_38	5.49406	19.4291	3.49606	38.6595	5.83034	15.9232	0.598731	0	10.5691	0
SVI_39	14.6824	13.6785	10.3845	28.8236	0	31.3473	0.14325	0	0	0.940404
SVI_40	18.2986	28.8117	9.5215	21.4114	0	19.7989	0.0391837	0	0	2.11874
SVI_41	24.3136	8.42983	10.499	20.467	2.4203	28.4511	3.91542	1.24092	0.262868	0
SVI_42	24.136	12.8052	7.54612	28.8944	0.544109	20.6623	5.19367	0.21811	0	0
SVI_43	48.9502	10.0891	5.44506	25.1209	0	8.58348	1.11799	0.316805	0.376419	0
SVI_44	35.2142	17.7926	18.0848	22.67	0.257946	5.74066	0.23986	0	0	0
SVI_45	13.6083	18.1991	11.7175	32.6065	1.05844	19.1696	1.848	1.18641	0	0.606157
SVI_46	18.9951	16.1028	9.98445	28.4039	0	20.5829	0.0581577	0	4.71821	1.15444
SVI_47	27.4548	22.8658	8.90629	18.7826	0	12.8245	0	0	4.86214	4.30384
SVI_48	1.88755	30.096	9.70701	27.6116	0	17.7393	0.263955	0.00970056	10.6857	1.9991
